# Supplementary material for: Draft genome sequences of eight bacteria isolated from the indoor environment: Staphylococcus capitis strain H36, S. capitis strain H65, S. cohnii strain H62, S. hominis strain H69, Microbacterium sp. strain H83, Mycobacterium iranicum strain H39, Plantibacter sp. strain H53, and Pseudomonas oryzihabitans strain H72
Source: Stand Genomic Sci. 2017 Jan 31;12:17. doi: 10.1186/s40793-017-0223-9 (PMC5282799; doi:10.1186/s40793-017-0223-9)
Supplement: Additional file 1: Table S1. — Additional strain information, including growth conditions and genome completeness/contamination. (XLSX 36 kb) [file 40793_2017_223_MOESM1_ESM.xlsx]

## Sheet: Sheet1
	Growth Medium		Temperature (˚C)
Isolate	R2A	LA	28	35	Genome Completeness	Contamination
Microbacterium sp. strain H83	x		x		99.49	0.93
Mycobacterium sp. strain H39	x		x		100	0.74
Plantibacter flavus strain H53	x		x		99.49	0
Pseudomonas sp. strain H72	x		x		99.92	0.11
Staphylococcus capitis strain H36	x		x		99.75	0.34
S. capitis strain H65	x			x	99.63	0.1
S. cohnii strain H62	x			x	98.9	0.83
S. hominis strain H69		x		x	99.38	0.99
