# Supplementary material for: Draft genome sequences of eight bacteria isolated from the indoor environment: Staphylococcus capitis strain H36, S. capitis strain H65, S. cohnii strain H62, S. hominis strain H69, Microbacterium sp. strain H83, Mycobacterium iranicum strain H39, Plantibacter sp. strain H53, and Pseudomonas oryzihabitans strain H72
Source: Stand Genomic Sci. 2017 Jan 31;12:17. doi: 10.1186/s40793-017-0223-9 (PMC5282799; doi:10.1186/s40793-017-0223-9)
Supplement: Additional file 6: Table S2. — ANI values between these eight strains and selected genomes in the IMG database. (XLSX 8 kb) [file 40793_2017_223_MOESM6_ESM.xlsx]

## Sheet: Sheet1
ANI values, as determined through IMG
	Microbacterium sp. H83	Mycobacterium iranicum H39	Plantibacter sp. H53	Pseudomonas oryzihabitans H72	Staphylococcus capitis H36	S. capitis H65	S. cohnii H62	S. hominis H69
Microbacterium hydrocarbonoxydans DSM 16089	84.13
Mycobacterium iranicum UM_TJL		90.2
Plantibacter sp. Leaf1			87.8
Pseudomonas oryzihabitans NBRC 102199				93.2
Pseudomonas oryzihabitans RIT370				93.2
Pseudomonas oryzihabitans USDA-ARS-USMARC-56511				92
Staphylococcus capitis AYP1020					96.8	99
Staphylococcus capitis CR09					96.8	99.2
S. capitis H65					96.8
Staphylococcus cohnii cohnii G22B2							99.4
Staphylococcus hominis hominis C80								99.3
Staphylococcus hominis hominis ZBW5								97.7
Staphylococcus hominis SK119								99.2
