# Supplementary material for: Draft genome sequences of eight bacteria isolated from the indoor environment: Staphylococcus capitis strain H36, S. capitis strain H65, S. cohnii strain H62, S. hominis strain H69, Microbacterium sp. strain H83, Mycobacterium iranicum strain H39, Plantibacter sp. strain H53, and Pseudomonas oryzihabitans strain H72
Source: Stand Genomic Sci. 2017 Jan 31;12:17. doi: 10.1186/s40793-017-0223-9 (PMC5282799; doi:10.1186/s40793-017-0223-9)
Supplement: Additional file 7: Table S3. — Antibiotic genes detected in the eight genomes using CARD. (XLSX 47 kb) [file 40793_2017_223_MOESM7_ESM.xlsx]

## Sheet: Sheet1
Putative antibiotic genes detected using CARD. The annotation information (Gene ID, Locus Tag, pfam, product name) corresponds to the annotated genomes in IMG after searching for the the protein patterns predicted by CARD.
Microbacterium sp. H83				Mycobacterium iranicum H39				Plantibacter sp. H53				Pseudomonas oryzihabitans H72				Staphylococcus capitis H36				S. capitis H65				S. cohnii H62				S. hominis H69				Category	Antibiotic Resistance Ontology
Gene ID	Locus Tag	pfam	Product name	Gene ID	Locus Tag	pfam	Product name	Gene ID	Locus Tag	pfam	Product name	Gene ID	Locus Tag	pfam	Product name	Gene ID	Locus Tag	pfam	Product name	Gene ID	Locus Tag	pfam	Product name	Gene ID	Locus Tag	pfam	Product name	Gene ID	Locus Tag	pfam	Product name
												2677185550	Ga0129289_10917	873	multidrug efflux pump																	aminocoumarin resistance gene; aminoglycoside resistance gene; antibiotic inactivation enzyme; beta-lactam resistance gene; chloramphenicol resistance gene; efflux pump conferring antibiotic resistance; erythromycin resistance efflux pump; fluoroquinolone resistance gene; lincosamide resistance gene; macrolide resistance gene; polymyxin resistance gene; rifampin resistance gene; tetracycline resi…	ARO:3000790
												2677185580	Ga0129289_10947	873	multidrug efflux pump
												2677188507	Ga0129289_156145	873	multidrug efflux pump
												2677185551	Ga0129289_10918	2321	outer membrane protein, multidrug efflux system																	aminocoumarin resistance gene; aminoglycoside resistance gene; beta-lactam resistance gene; chloramphenicol resistance gene; efflux pump conferring antibiotic resistance; erythromycin resistance efflux pump; fluoroquinolone resistance gene; macrolide resistance gene; polymyxin resistance gene; tetracycline resistance gene; trimethoprim resistance gene	ARO:3003053,ARO:3000379,ARO:3000791
												2677187634	Ga0129289_13450	873	multidrug efflux pump																	aminocoumarin resistance gene; chloramphenicol resistance gene; efflux pump conferring antibiotic resistance	ARO:3003705,ARO:3000794,ARO:3000793
																												2677175477	Ga0129292_108418	01636, 13523	aminoglycoside 2''-phosphotransferase	aminoglycoside resistance gene; antibiotic inactivation enzyme	ARO:3002597
												2677187441	Ga0129289_1293	2321	outer membrane protein, multidrug efflux system																	aminoglycoside resistance gene; beta-lactam resistance gene; chloramphenicol resistance gene; efflux pump conferring antibiotic resistance; fluoroquinolone resistance gene; macrolide resistance gene; trimethoprim resistance gene	ARO:3003039,ARO:3000802
																												2677175340	Ga0129292_10804	00905, 03717, 05223	penicillin-binding protein 2 prime	antibiotic inactivation enzyme; antibiotic resistance gene cluster, cassette, or operon; antibiotic target replacement protein; beta-lactam resistance gene	ARO:3003440,ARO:3000617,ARO:3001209
																				2677182794	Ga0129291_1078	3965	BlaI family transcriptional regulator, penicillinase repressor					2677176323	Ga0129292_11363	3965	BlaI family transcriptional regulator, penicillinase repressor	antibiotic inactivation enzyme; antibiotic resistance gene cluster, cassette, or operon; antibiotic target replacement protein; beta-lactam resistance gene; gene modulating beta-lactam resistance	ARO:3000124
																												2677175341	Ga0129292_10805	00905, 05569	methicillin resistance protein. Metallo peptidase. MEROPS family M56		ARO:3000215
																												2677175342	Ga0129292_10806	3965	BlaI family transcriptional regulator, methicillin resistance regulatory protein
																				2677182796	Ga0129291_10710	13354	beta-lactamase class A BlaZ					2677176321	Ga0129292_11361	13354	beta-lactamase class A BlaZ	antibiotic inactivation enzyme; antibiotic resistance gene cluster, cassette, or operon; beta-lactam resistance gene	ARO:3000621
				2677199660	Ga0129282_102734	13354	beta-lactamase class A																									antibiotic inactivation enzyme; beta-lactam resistance gene	ARO:3003562
												2677184856	Ga0129289_1045	144	beta-lactamase class C																		ARO:3002492
																				2677182824	Ga0129291_1093	07299, 16571	FBP C-terminal treble-clef zinc-finger					2677174380	Ga0129292_10152	07299, 16571	FBP C-terminal treble-clef zinc-finger	antibiotic inactivation enzyme; fusidic acid resistance gene	ARO:3003552
																								2677177898	Ga0129293_120515	1636	macrolide phosphotransferase					antibiotic inactivation enzyme; macrolide resistance gene	ARO:3000319
																2677180626	Ga0129290_112442	1494	2-polyprenyl-6-methoxyphenol hydroxylase	2677182098	Ga0129291_101427	1494	2-polyprenyl-6-methoxyphenol hydroxylase									antibiotic inactivation enzyme; tetracycline resistance gene	ARO:3000205
																								2677177615	Ga0129293_11366	00009, 03143, 03144	translation elongation factor 1A (EF-1A/EF-Tu)	2677176238	Ga0129292_112737	00009, 03143, 03144	translation elongation factor 1A (EF-1A/EF-Tu)	antibiotic resistant gene variant or mutant; elfamycin resistance gene	ARO:3003368
				2677198547	Ga0129282_10196	04602, 14896	arabinosyltransferase B																									antibiotic resistant gene variant or mutant; ethambutol resistance gene	ARO:3003453,ARO:3003327,ARO:3003326
				2677198549	Ga0129282_10198	04602, 14896	arabinosyltransferase C
																2677181036	Ga0129290_123154	00204, 00986, 01751, 02518	DNA gyrase subunit B	2677183048	Ga0129291_113164	00204, 00986, 01751, 02518	DNA gyrase subunit B					2677175567	Ga0129292_108916	00204, 00986, 01751, 02518	DNA gyrase subunit B	antibiotic resistant gene variant or mutant; fluoroquinolone resistance gene	ARO:3003459
				2677197234	Ga0129282_1002277	00521, 03989	DNA gyrase subunit A					2677187485	Ga0129289_13010	00521, 03989	topoisomerase-4 subunit A																		ARO:3003295
																2677179641	Ga0129290_101427	00521, 03989	DNA topoisomerase IV subunit A	2677182660	Ga0129291_102454	00521, 03989	DNA topoisomerase IV subunit A	2677176726	Ga0129293_10152	00521, 03989	topoisomerase-4 subunit A	2677176162	Ga0129292_11226	00521, 03989	topoisomerase-4 subunit A	antibiotic resistant gene variant or mutant; fluoroquinolone resistance gene; gene involved in self resistance to antibiotic	ARO:3003309,ARO:3003310,ARO:3003311
				2677202690	Ga0129282_1098109	141	catalase-peroxidase					2677188944	Ga0129289_178130	141	catalase-peroxidase																	antibiotic resistant gene variant or mutant; isoniazid resistance gene	ARO:3003392
				2677199508	Ga0129282_102563	00109, 02801	beta-ketoacyl ACP synthase																										ARO:3003463
																2677179601	Ga0129290_101387	13091, 13396	cardiolipin synthase	2677183974	Ga0129291_14281	13091, 13396	cardiolipin synthase	2677178782	Ga0129293_12487	13091, 13396	cardiolipin synthase	2677174242	Ga0129292_100295	13091, 13396	cardiolipin synthase	antibiotic resistant gene variant or mutant; lipopeptide antibiotic resistance gene	ARO:3003092
																2677181546	Ga0129290_12983	13091, 13396	cardiolipin synthase	2677182616	Ga0129291_102410	13091, 13396	cardiolipin synthase	2677176517	Ga0129293_100160	13091, 13396	cardiolipin synthase	2677175705	Ga0129292_10959	13091, 13396	cardiolipin synthase
2677195887	Ga0129281_14565	00562, 04560, 04561, 04563, 04565, 10385	DNA-directed RNA polymerase subunit beta																													antibiotic resistant gene variant or mutant; rifampin resistance gene	ARO:3003285
																								2677177434	Ga0129293_11061	398	23S rRNA (adenine-N6)-dimethyltransferase					antibiotic target modifying enzyme; lincosamide resistance gene; macrolide resistance gene; streptogramin resistance gene	ARO:3000250,ARO:3000595
				2677199885	Ga0129282_10302	398	23S rRNA (adenine-N6)-dimethyltransferase																										ARO:3000598,ARO:3001305,ARO:3001265
																2677179645	Ga0129290_101431	03706, 09924	phosphatidylglycerol lysyltransferase	2677182664	Ga0129291_102458	03706, 09924	phosphatidylglycerol lysyltransferase					2677175975	Ga0129292_110913	03706, 09924	phosphatidylglycerol lysyltransferase	antibiotic target modifying enzyme; peptide antibiotic resistance gene	ARO:3003324
												2677186918	Ga0129289_1235	03706, 09924	phosphatidylglycerol lysyltransferase																		ARO:3003772
																2677179720	Ga0129290_101509	186	dihydrofolate reductase	2677183751	Ga0129291_14135	186	dihydrofolate reductase					2677176430	Ga0129292_11445	186	dihydrofolate reductase	antibiotic target replacement protein; trimethoprim resistance gene	ARO:3002865
																												2677175651	Ga0129292_109414	186	dihydrofolate reductase
												2677185581	Ga0129289_10948	00529, 16576	membrane fusion protein, multidrug efflux system																	beta-lactam resistance gene; chloramphenicol resistance gene; efflux pump conferring antibiotic resistance; fluoroquinolone resistance gene; macrolide resistance gene; tetracycline resistance gene; trimethoprim resistance gene	ARO:3000800,ARO:3000774
												2677188510	Ga0129289_156148	00107, 08240	NADPH:quinone reductase																	chloramphenicol resistance gene; efflux pump conferring antibiotic resistance; fluoroquinolone resistance gene; gene modulating antibiotic efflux; trimethoprim resistance gene	ARO:3000813
												2677188508	Ga0129289_156146	16576	membrane fusion protein, multidrug efflux system																	chloramphenicol resistance gene; efflux pump conferring antibiotic resistance; fluoroquinolone resistance gene; trimethoprim resistance gene	ARO:3000803
												2677188506	Ga0129289_156144	2321	outer membrane protein, multidrug efflux system																		ARO:3000805
																2677181243	Ga0129290_1277	00005, 00664	ATP-binding cassette, subfamily B, M	2677184068	Ga0129291_14371	00005, 00664	ATP-binding cassette, subfamily B, M	2677177956	Ga0129293_120646	00005, 00664	ATP-binding cassette, subfamily B, MsbA	2677175220	Ga0129292_107422	00005, 00664	ATP-binding cassette, subfamily B, MsbA	efflux pump conferring antibiotic resistance	ARO:3000489
												2677186552	Ga0129289_11750	1554	multidrug resistance protein, MATE family																		ARO:3000753
								2677191376	Ga0129288_1201	00005, 00664	ATP-binding cassette, subfamily B																					efflux pump conferring antibiotic resistance; aminocoumarin resistance gene	ARO:3002522
												2677188180	Ga0129289_145135	873	Multidrug efflux pump subunit AcrB																	efflux pump conferring antibiotic resistance; erythromycin resistance efflux pump; tetracycline resistance gene; triclosan resistance gene	ARO:3003693,ARO:3003681
												2677185887	Ga0129289_11272	873	Multidrug efflux pump subunit AcrB
												2677186021	Ga0129289_112206	873	Multidrug efflux pump subunit AcrB
																2677180636	Ga0129290_112452	7690	MFS transporter, DHA2 family, multidrug resistance protein	2677183335	Ga0129291_124120	7690	MFS transporter, DHA1 family, quinolone resistance protein	2677177477	Ga0129293_111322	7690	MFS transporter, DHA2 family, multidrug resistance protein	2677174706	Ga0129292_105911	7690	MFS transporter, DHA2 family, multidrug resistance protein	efflux pump conferring antibiotic resistance; fluoroquinolone resistance gene	ARO:3000421
																2677180460	Ga0129290_112275	7690	MFS transporter, DHA2 family, multidrug resistance protein	2677182108	Ga0129291_101437	7690	MFS transporter, DHA2 family, multidrug resistance protein	2677178562	Ga0129293_12362	7690	MFS transporter, DHA1 family, quinolone resistance protein	2677175462	Ga0129292_10843	7690	MFS transporter, DHA2 family, multidrug resistance protein		ARO:3000391
																2677181143	Ga0129290_12674	7690	MFS transporter, DHA1 family, quinolone resistance protein	2677182791	Ga0129291_1075	7690	MFS transporter, DHA2 family, multidrug resistance protein	2677177901	Ga0129293_120518	7690	MFS transporter, DHA1 family, quinolone resistance protein						ARO:3003047,ARO:3003046
2677193066	Ga0129281_10186	7690	MFS transporter, DHA2 family, multidrug resistance protein					2677191980	Ga0129288_135119	7690	MFS transporter, DHA2 family, multidrug resistance protein									2677181945	Ga0129291_101273	7690	MFS transporter, DHA2 family, multidrug resistance protein										ARO:3000448
																2677179702	Ga0129290_101491	00512, 02518	two-component system, OmpR family, sensor histidine kinase ArlS	2677183733	Ga0129291_14117	00512, 02518	two-component system, OmpR family, sensor histidine kinase ArlS					2677175640	Ga0129292_10943	00512, 00672, 02518	two-component system, OmpR family, sensor histidine kinase ArlS	efflux pump conferring antibiotic resistance; fluoroquinolone resistance gene; gene modulating antibiotic efflux	ARO:3000839
																2677179703	Ga0129290_101492	00072, 00486	two-component system, OmpR family, response regulator ArlR	2677183734	Ga0129291_14118	00072, 00486	two-component system, OmpR family, response regulator ArlR	2677176652	Ga0129293_10093	0512, 02518	two-component system, OmpR family, sensor histidine kinase ArlS						ARO:3000838
																2677181135	Ga0129290_12666	1047	transcriptional regulator /transcriptional regulator, MarR family	2677183343	Ga0129291_124128	1047	transcriptional regulator /transcriptional regulator, MarR family	2677179163	Ga0129293_12753	1047	transcriptional regulator, MarR family	2677175834	Ga0129292_110215	1047	transcriptional regulator, MarR family	efflux pump conferring antibiotic resistance; fluoroquinolone resistance gene; gene modulating antibiotic efflux; tetracycline resistance gene	ARO:3000815
												2677188518	Ga0129289_156156	00072, 00486	two-component system, OmpR family, response regulator PhoP																	efflux pump conferring antibiotic resistance; gene altering cell wall charge conferring antibiotic resistance; gene modulating antibiotic efflux; macrolide resistance gene; polymyxin resistance gene	ARO:3000834
				2677199227	Ga0129282_1022106	00072, 00486	two component transcriptional regulator, winged helix family																									efflux pump conferring antibiotic resistance; gene modulating antibiotic efflux	ARO:3000816
2677196191	Ga0129281_15449	7690	MFS transporter, DHA2 family, lincomycin resistance protein					2677191261	Ga0129288_11726	7690	MFS transporter, DHA2 family, lincomycin resistance protein																					efflux pump conferring antibiotic resistance; lincosamide resistance gene	ARO:3002813
																																efflux pump conferring antibiotic resistance; lincosamide resistance gene; pleuromutilin resistance gene; streptogramin resistance gene	ARO:3003749
																								2677177048	Ga0129293_10525	7690	MFS transporter, DHA2 family, metal-tetracycline-proton antiporter	2677174301	Ga0129292_10066	7690	MFS transporter, DHA2 family, metal-tetracycline-proton antiporter	efflux pump conferring antibiotic resistance; tetracycline resistance gene	ARO:3003196,ARO:3000178,ARO:3000179
				2677197430	Ga0129282_100395	7690	MFS transporter, DHA3 family, tetracycline resistance protein																										ARO:3000181
				2677202126	Ga0129282_107111	7690	H+ Antiporter protein																										ARO:3000343
								2677190680	Ga0129288_11125	7690	Major Facilitator Superfamily protein																						ARO:3000573
												2677186020	Ga0129289_112205	16576	RND family efflux transporter, MFP subunit																	efflux pump conferring antibiotic resistance; triclosan resistance gene	ARO:3003680
												2677186019	Ga0129289_112204	16576	RND family efflux transporter, MFP subunit																		ARO:3003679
												2677187494	Ga0129289_13020	2321	outer membrane protein																		ARO:3003682
												2677184482	Ga0129289_101334	275	UDP-N-acetylglucosamine 1-carboxyvinyltransferase	2677181534	Ga0129290_12970	275	UDP-N-acetylglucosamine 1-carboxyvinyltransferase	2677183963	Ga0129291_14269	275	UDP-N-acetylglucosamine 1-carboxyvinyltransferase	2677177253	Ga0129293_10782	275	UDP-N-acetylglucosamine 1-carboxyvinyltransferase	2677175019	Ga0129292_10684	275	UDP-N-acetylglucosamine 1-carboxyvinyltransferase	fosfomycin resistance gene	ARO:3003784,ARO:3003785
2677193045	Ga0129281_10165	275	UDP-N-acetylglucosamine 1-carboxyvinyltransferase					2677192023	Ga0129288_135162	275	UDP-N-acetylglucosamine 1-carboxyvinyltransferase																						ARO:3003785
												2677185954	Ga0129289_112139	00551, 01370, 02911	UDP-4-amino-4-deoxy-L-arabinose formyltransferase / UDP-glucuronic acid dehydrogenase (UDP-4-keto-hexauronic acid decarboxylating)																	gene altering cell wall charge conferring antibiotic resistance; polymyxin resistance gene	ARO:3002985
												2677186825	Ga0129289_12127	00512, 02518	two-component system, OmpR family, sensor histidine kinase QseC																		ARO:3003583
												2677186824	Ga0129289_12126	00072, 00486	two-component system, OmpR family, response regulator QseB																		ARO:3003582
												2677185953	Ga0129289_112138	535	undecaprenyl-phosphate 4-deoxy-4-formamido-L-arabinose transferase																		ARO:3003578
2677193368	Ga0129281_10293	00933, 01915, 14310	beta-glucosidase	2677197404	Ga0129282_100369	00933, 01915, 14310	beta-glucosidase	2677191078	Ga0129288_11442	00933, 01915, 14310	beta-glucosidase																					gene involved in self resistance to antibiotic	ARO:3001293
2677195287	Ga0129281_1244	00203, 00986, 01751, 02518	DNA gyrase subunit B																													gene involved in self resistance to antibiotic; aminocoumarin resistance gene; antibiotic resistant gene variant or mutant	ARO:3003318
2677195171	Ga0129281_123101	00133, 08264	isoleucyl-tRNA synthetase	2677202177	Ga0129282_107619	00133, 08264	Isoleucyl-tRNA synthetase	2677191279	Ga0129288_11744	00133, 08264	isoleucyl-tRNA synthetase	2677186159	Ga0129289_1138	00133, 06827, 08264	Isoleucyl-tRNA synthetase	2677179479	Ga0129290_101264	00133, 06827, 08264	Isoleucyl-tRNA synthetase	2677182491	Ga0129291_102284	00133, 06827, 08264	Isoleucyl-tRNA synthetase	2677177009	Ga0129293_104718	00133, 06827, 08264	Isoleucyl-tRNA synthetase					mupirocin resistance gene	ARO:3003730
												2677184894	Ga0129289_10443	00999, 02254	monovalent cation:H+ antiporter-2, CPA2 family																	polymyxin resistance gene	ARO:3003049
